# Supplementary material for: Bioprospecting Marine Fungi from the Plastisphere: Osteogenic and Antiviral Activities of Fungal Extracts
Source: Mar Drugs. 2025 Mar 7;23(3):115. doi: 10.3390/md23030115 (PMC11944246; doi:10.3390/md23030115)
Supplement: Supplementary file 1 [file marinedrugs-23-00115-s001.zip]

Archive with 11 entries (11 files):
- Figure S1.pdf
- Figure S10.pdf
- Figure S2.pdf
- Figure S3.pdf
- Figure S4.pdf
- Figure S5.pdf
- Figure S6.pdf
- Figure S7.pdf
- Figure S8.pdf
- Figure S9.pdf
- Table S1.pdf
